# Supplementary material for: Therapeutic Oral Application of Carvacrol Alleviates Acute Campylobacteriosis in Mice Harboring a Human Gut Microbiota
Source: Biomolecules. 2023 Feb 8;13(2):320. doi: 10.3390/biom13020320 (PMC9953218; doi:10.3390/biom13020320)
Supplement: Supplementary file 1 [file biomolecules-13-00320-s001.zip]

Archive with 1 entries (1 files):
- biomolecules-2190211-supplementary.pdf
